# Supplementary material for: High Prevalence of Autosomal Recessive Alport Syndrome in Roma Population of Eastern Slovakia
Source: Biomedicines. 2025 Aug 12;13(8):1960. doi: 10.3390/biomedicines13081960 (PMC12383956; doi:10.3390/biomedicines13081960)
Supplement: Supplementary file 1 [file biomedicines-13-01960-s001.zip]

Archive with 2 entries (2 files):
- Supplementary File S2_Roma population estimate.pdf
- Supplementary File S1 - List of path variants.pdf
